# Supplementary material for: The clinical and genetic heterogeneity of paroxysmal dyskinesias
Source: Brain. 2015 Nov 18;138(12):3567–80. doi: 10.1093/brain/awv310 (PMC4655345; doi:10.1093/brain/awv310)
Supplement: Supplementary Table 1 [file suppl_data.zip]

Archive with 20 entries (20 files):
- brain-2015-00380-File012.pdf
- brain-2015-00380-File013.pdf
- brain-2015-00380-File014.pdf
- brain-2015-00380-File015.pdf
- brain-2015-00380-File016.pdf
- brain-2015-00380-File017.mp4
- brain-2015-00380-File018.mp4
- brain-2015-00380-File019.mp4
- brain-2015-00380-File020.mp4
- brain-2015-00380-File021.mp4
- brain-2015-00380-File022.mp4
- brain-2015-00380-File023.mp4
- brain-2015-00380-File024.mp4
- brain-2015-00380-File025.jpg
- brain-2015-00380-File026.pdf
- brain-2015-00380-File028.pdf
- brain-2015-00380-File008.pdf
- brain-2015-00380-File009.pdf
- brain-2015-00380-File010.pdf
- brain-2015-00380-File011.pdf
